# Supplementary material for: Comparison of a new gasless method and the conventional CO2 pneumoperitoneum method in laparoendoscopic single-site cholecystectomy: a prospective randomized clinical trial
Source: Updates Surg. 2021 Aug 31;73(6):2231–8. doi: 10.1007/s13304-021-01154-9 (PMC8606390; doi:10.1007/s13304-021-01154-9)
Supplement: Supplementary file 1 — Supplementary file1 (XLSX 19 KB) [file 13304_2021_1154_MOESM1_ESM.xlsx]

## Sheet: major revision
Number	Group	Age	Sex	BMI	ASA	PreviousAbdominalSurgery	NssarDifficultyGrade	TotalOperationTime	OperativeFieldEstablishmentTime	SurgicalDissectionTime	ConversionToMPLC	ConversionToOpenSurgery	GallbladderPerforation	EtCO2_T0	EtCO2_T1	EtCO2_T2	EtCO2_T3	EtCO2_T4	EtCO2_T5	MAP_T0	MAP_T1	MAP_T2	MAP_T3	MAP_T4	MAP_T5	ExtubationTime	PrecordialDistress	AditionalMedicationForPONV	AditionalAnalgesicsForPain	ShoulderPain	PainScoreAt6hours	PainScoreAt24hours	PostoperativeHospitalStay	PostoperativeComplication	CommonBileDuctStoneBeforeSurgery
1	1	70	2	22.8	2	0	1	35	1	17	0	0	0	33	31	32	#NULL!	#NULL!	34	65	72	75	76	#NULL!	77	6	0	1	0	0	3	1	2	0	0
2	1	29	1	26.2	2	0	1	37	2	19	0	0	0	32	34	33	#NULL!	#NULL!	33	74	77	82	#NULL!	#NULL!	79	4	0	0	0	0	3	2	2	0	0
4	1	45	2	21.3	1	0	1	43	2	25	0	0	0	34	33	35	34	#NULL!	35	82	84	88	91	#NULL!	85	5	0	0	0	0	3	2	2	0	0
5	1	66	2	24.5	2	0	1	39	2	21	0	0	0	37	36	37	#NULL!	#NULL!	36	74	72	80	#NULL!	#NULL!	78	5	0	0	0	0	3	3	2	0	0
10	1	42	1	19.6	1	0	1	41	3	22	0	0	0	33	32	33	#NULL!	#NULL!	32	84	80	82	#NULL!	#NULL!	82	3	0	0	0	0	3	2	2	0	0
11	1	35	1	19.13	1	0	2	42	2	25	0	0	0	30	32	34	35	#NULL!	34	77	75	84	80	#NULL!	85	4	0	0	0	0	3	3	2	0	0
14	1	43	2	28.72	2	0	1	41	2	21	0	0	0	35	34	36	#NULL!	#NULL!	35	72	78	81	#NULL!	#NULL!	79	5	0	0	0	0	3	3	2	0	0
17	1	57	2	25.39	2	0	2	50	2	33	0	0	0	34	33	35	32	35	34	83	88	91	82	85	90	7	0	0	0	1	3	1	2	0	0
18	1	58	1	21.56	2	1	3	59	3	40	0	0	0	33	35	36	36	35	36	64	73	75	78	77	80	7	0	0	0	0	4	2	3	0	1
22	1	67	2	24.51	2	0	2	48	3	32	0	0	1	35	34	33	33	#NULL!	32	78	81	78	75	#NULL!	82	4	0	0	0	0	2	1	2	0	0
26	1	37	2	24.42	2	0	2	55	3	40	0	0	0	36	34	33	32	32	34	65	73	70	75	75	73	6	0	0	0	0	4	3	2	0	0
28	1	25	1	17.38	1	0	1	45	3	30	0	0	0	28	29	33	#NULL!	#NULL!	33	74	80	72	#NULL!	#NULL!	86	2	0	0	0	0	2	2	2	0	0
30	1	67	1	24.84	2	0	1	39	2	25	0	0	0	36	38	37	38	#NULL!	36	68	76	69	69	#NULL!	72	5	0	0	0	0	2	2	2	0	0
33	1	38	1	21.72	1	0	1	34	2	18	0	0	0	34	33	33	#NULL!	#NULL!	32	77	74	73	#NULL!	#NULL!	70	4	0	1	0	0	3	2	2	0	0
39	1	42	1	20.81	2	1	1	29	2	15	0	0	0	27	31	30	#NULL!	#NULL!	32	67	69	71	#NULL!	#NULL!	65	4	0	0	0	0	3	3	2	0	0
40	1	58	2	26.1	2	0	3	93	6	59	0	0	1	37	38	36	35	38	40	89	85	92	78	80	82	6	0	0	0	0	3	2	2	0	0
41	1	65	1	22.31	2	0	2	42	3	25	0	0	0	36	34	35	36	#NULL!	35	81	86	82	80	#NULL!	80	7	0	0	0	0	2	0	2	0	0
44	1	63	1	21.83	2	0	2	50	3	35	0	0	0	32	33	32	35	#NULL!	34	67	75	79	82	#NULL!	79	4	0	0	0	0	2	1	2	0	0
45	1	61	2	21.8	2	0	2	39	2	24	0	0	0	35	38	37	36	#NULL!	35	86	87	82	80	#NULL!	84	5	0	0	0	0	3	2	2	0	0
48	1	57	2	31.1	2	0	3	63	4	45	0	0	0	33	34	36	35	36	37	79	84	80	84	85	87	6	0	0	0	0	3	3	2	0	0
49	1	31	1	35.56	2	0	2	50	3	30	0	0	1	36	36	33	35	34	34	92	90	85	93	89	87	8	0	0	0	0	3	2	2	0	0
51	1	57	1	20.31	1	1	1	37	2	21	0	0	0	32	32	31	33	#NULL!	33	68	73	72	69	#NULL!	70	4	0	0	0	0	3	2	2	0	0
53	1	71	2	25.73	2	0	1	43	3	25	0	0	0	37	35	37	36	#NULL!	35	90	94	92	85	#NULL!	89	9	0	0	0	0	3	1	2	0	0
57	1	42	1	21.48	1	0	1	34	3	19	0	0	0	36	34	35	#NULL!	#NULL!	34	65	70	67	#NULL!	#NULL!	67	3	0	0	0	1	4	2	2	0	0
59	1	26	1	19.11	1	0	1	35	2	20	0	0	0	33	32	30	#NULL!	#NULL!	32	72	71	72	#NULL!	#NULL!	75	3	0	0	0	0	3	3	2	0	0
60	1	36	1	21.48	1	1	2	41	3	25	0	0	0	32	33	30	32	#NULL!	33	76	82	79	80	#NULL!	80	4	0	0	0	0	3	3	2	0	0
65	1	34	2	25.95	2	1	1	43	3	25	0	0	0	34	36	35	36	#NULL!	34	83	88	92	83	#NULL!	87	4	0	0	1	0	5	2	2	0	0
66	1	44	2	25.01	2	0	2	46	3	30	0	0	0	38	37	36	35	#NULL!	35	75	77	83	79	#NULL!	80	4	0	0	0	0	3	2	2	0	0
69	1	33	2	22.6	1	0	2	55	3	37	0	0	1	34	35	34	35	36	36	64	70	72	75	70	71	6	0	0	0	0	3	1	2	0	0
70	1	31	1	20.57	2	1	1	43	3	25	0	0	0	33	34	35	35	#NULL!	34	77	81	80	78	#NULL!	79	5	0	1	0	0	3	2	2	0	0
72	1	39	2	24.5	2	0	2	56	3	37	0	0	0	35	34	33	34	36	35	79	84	88	85	87	89	6	0	1	0	0	3	2	2	0	0
73	1	39	2	22.15	2	1	3	54	3	35	1	0	0	36	37	34	33	35	34	71	74	81	84	80	82	7	0	0	0	0	4	2	2	0	0
75	1	68	1	28.04	2	1	2	46	4	27	0	0	0	32	35	34	36	#NULL!	35	85	79	81	85	#NULL!	77	8	0	1	0	0	2	1	2	0	0
78	1	63	1	25.85	2	1	1	31	1	15	0	0	0	35	34	32	#NULL!	#NULL!	32	72	77	74	#NULL!	#NULL!	73	6	0	0	0	0	3	0	2	0	0
79	1	39	1	20.43	1	1	2	54	4	36	0	0	1	33	32	35	36	35	37	67	74	78	86	75	80	4	0	0	0	0	2	1	2	0	0
80	1	37	1	27.51	2	1	2	50	3	33	0	0	0	38	37	35	37	34	33	79	83	80	91	84	86	7	0	1	1	0	6	3	2	0	0
81	1	46	1	20.43	1	0	2	52	3	35	0	0	0	31	33	36	34	36	35	70	76	75	77	79	78	4	0	0	0	0	2	2	2	0	0
85	1	42	2	26.21	2	0	2	58	5	38	0	0	0	34	34	37	35	37	34	84	78	81	80	85	86	5	0	0	0	0	4	3	2	0	0
88	1	49	1	19.43	1	1	3	53	3	37	0	0	0	35	33	34	36	34	33	67	70	65	74	72	75	4	0	0	0	0	3	2	2	0	0
89	1	36	2	21.65	1	0	2	55	3	39	0	0	0	37	35	35	38	37	38	73	71	74	82	75	73	4	0	0	0	0	3	3	2	0	0
90	1	40	2	24.62	2	0	2	47	3	28	0	0	0	36	35	36	36	#NULL!	35	75	79	81	80	#NULL!	82	3	0	0	0	0	3	3	2	0	0
91	1	37	1	26.4	2	1	1	39	3	20	0	0	0	35	37	36	#NULL!	#NULL!	34	82	85	89	#NULL!	#NULL!	90	5	0	0	0	1	3	2	2	0	0
92	1	58	1	21.45	2	1	1	38	2	20	0	0	0	31	32	33	34	#NULL!	32	68	72	75	73	#NULL!	76	4	0	0	0	1	3	1	2	0	0
94	1	53	2	25.95	2	0	3	70	4	48	1	0	1	36	35	34	35	37	38	77	82	90	85	87	85	5	0	0	0	0	5	3	2	0	0
97	1	72	2	24.22	2	0	1	31	2	16	0	0	0	34	31	33	#NULL!	#NULL!	33	69	75	80	#NULL!	#NULL!	76	6	0	0	0	0	2	0	2	0	0
100	1	45	1	22.95	1	0	1	34	1	15	0	0	0	36	34	33	#NULL!	#NULL!	34	75	70	77	#NULL!	#NULL!	79	2	0	0	0	0	3	3	2	0	0
23	1	45	2	25.18	2	0	3	62	3	40	0	0	0	33	32	34	35	34	36	70	77	80	78	80	82	5	0	0	0	1	3	2	2	0	0
52	1	50	2	25.03	2	0	2	53	3	35	0	0	0	37	35	34	35	34	35	80	85	78	86	83	85	3	0	0	0	0	3	3	2	0	0
99	1	29	1	16.38	2	0	1	39	2	26	0	0	0	31	32	30	33	#NULL!	32	72	78	82	79	#NULL!	84	4	0	0	0	1	3	2	2	0	0
37	1	52	1	23.95	2	1	1	37	2	21	0	0	0	28	27	29	#NULL!	#NULL!	30	65	69	76	#NULL!	#NULL!	75	5	0	0	0	1	3	2	2	0	0
3	2	34	1	21.4	1	0	1	41	1	25	0	0	0	35	36	38	39	#NULL!	37	72	86	88	85	#NULL!	84	4	0	0	0	1	3	2	2	0	0
6	2	59	2	22.09	2	0	3	71	2	56	1	0	1	38	42	41	40	41	40	75	90	87	96	93	95	6	0	0	0	0	4	2	3	0	0
7	2	57	1	24.24	2	0	1	37	1	20	0	0	0	34	35	38	#NULL!	#NULL!	37	82	85	92	#NULL!	#NULL!	81	2	0	0	0	0	3	3	2	0	0
8	2	49	2	25.11	2	0	2	48	1	30	0	0	0	36	40	41	43	#NULL!	41	77	102	94	94	#NULL!	85	7	0	0	0	0	3	3	2	0	0
9	2	47	1	26.56	2	0	1	38	1	20	0	0	0	33	36	38	#NULL!	#NULL!	35	83	106	97	#NULL!	#NULL!	90	4	0	0	0	0	3	2	2	0	0
12	2	49	2	21.38	2	0	2	46	1	31	0	0	0	34	34	36	38	#NULL!	36	72	98	93	90	#NULL!	95	4	0	0	0	1	3	3	2	0	0
13	2	59	1	23.83	1	0	1	42	1	25	0	0	0	37	39	41	42	#NULL!	39	75	94	88	90	#NULL!	89	6	0	1	0	0	2	2	2	0	0
15	2	73	1	26.45	2	0	3	84	3	67	0	0	1	35	38	40	41	42	40	86	102	98	105	102	93	8	0	0	0	0	4	3	3	0	1
16	2	36	1	19.95	1	1	2	46	2	30	0	0	0	32	36	37	38	#NULL!	35	67	83	79	77	#NULL!	70	5	0	1	0	0	3	3	2	0	0
19	2	39	2	23.88	1	0	1	37	1	21	0	0	0	37	42	44	#NULL!	#NULL!	39	74	105	104	#NULL!	#NULL!	78	6	1	0	0	0	3	3	2	0	0
20	2	30	2	31.86	2	0	3	56	3	37	0	0	0	33	36	37	44	48	39	78	94	105	91	96	96	10	0	0	0	1	4	2	2	0	0
21	2	64	1	24.03	2	1	2	41	1	26	0	0	0	35	39	43	41	#NULL!	40	84	107	113	107	#NULL!	102	12	0	0	0	0	2	1	2	0	0
24	2	63	2	23.67	2	0	1	39	1	22	0	0	0	34	37	38	37	#NULL!	36	80	90	94	87	#NULL!	83	6	0	0	0	0	2	2	2	0	0
25	2	56	2	25.1	2	0	1	36	1	24	0	0	0	37	42	42	43	#NULL!	38	98	103	120	106	#NULL!	79	8	0	0	0	0	2	2	2	0	0
27	2	35	2	22.11	2	0	2	48	2	33	0	0	1	35	38	43	42	43	39	67	80	79	76	77	73	14	0	0	0	1	3	2	2	0	0
29	2	37	1	19.84	1	1	1	36	1	20	0	0	0	33	37	39	#NULL!	#NULL!	36	75	93	95	#NULL!	#NULL!	93	5	0	0	0	0	3	2	2	0	0
31	2	36	1	21.21	1	1	2	45	2	31	0	0	0	36	39	42	41	42	39	72	95	90	89	94	87	8	0	0	0	1	3	3	2	0	0
32	2	67	2	25	2	1	1	43	1	26	0	0	0	34	37	41	44	#NULL!	41	79	105	97	102	#NULL!	93	9	0	0	0	0	3	2	2	0	0
34	2	43	1	18.83	1	0	1	39	1	25	0	0	0	32	37	38	39	#NULL!	37	74	95	88	90	#NULL!	86	5	0	0	0	0	4	2	3	0	1
35	2	40	2	21.63	1	0	3	57	2	43	0	0	0	33	38	39	40	41	39	68	84	89	85	94	83	13	0	0	0	1	3	3	2	0	0
36	2	74	1	18.56	2	0	1	40	1	22	0	0	0	35	40	42	#NULL!	#NULL!	41	82	111	103	#NULL!	#NULL!	98	9	1	0	0	0	2	2	2	0	0
38	2	48	2	20.18	1	0	2	46	1	32	0	0	0	37	39	41	41	42	40	79	94	85	82	90	83	4	0	0	0	0	3	2	2	0	0
42	2	67	2	22.77	2	0	1	37	1	20	0	0	0	38	37	35	#NULL!	#NULL!	36	85	92	88	#NULL!	#NULL!	87	4	0	0	0	0	3	2	2	0	0
43	2	65	2	23.8	2	0	3	69	3	55	0	0	1	36	39	42	44	46	44	64	94	105	103	99	92	10	0	0	0	1	3	1	2	0	0
46	2	57	2	24.72	2	1	1	37	1	22	0	0	0	39	41	44	42	#NULL!	37	79	95	92	90	#NULL!	82	6	0	0	0	0	3	3	2	0	0
47	2	60	1	20.81	2	1	2	50	2	36	0	0	0	33	36	37	39	41	40	70	83	89	85	80	84	7	0	0	0	0	3	1	2	0	0
50	2	19	2	26.56	1	0	1	43	1	26	0	0	0	38	40	39	41	#NULL!	38	87	88	80	83	#NULL!	82	5	0	0	0	0	2	2	2	0	0
54	2	68	2	22.32	2	1	2	44	1	27	0	0	0	36	39	42	42	#NULL!	41	65	79	98	91	#NULL!	85	4	0	0	0	0	3	1	2	0	0
55	2	37	2	17.65	2	0	1	27	1	12	0	0	0	32	34	36	#NULL!	#NULL!	33	82	92	87	#NULL!	#NULL!	79	2	0	0	0	0	3	3	2	0	0
56	2	41	2	30.09	2	1	3	62	2	46	1	0	0	38	42	43	45	47	44	79	87	96	110	104	92	7	0	0	0	0	3	1	2	0	0
58	2	51	1	23.31	1	0	1	35	1	16	0	0	0	35	39	41	#NULL!	#NULL!	37	78	100	92	#NULL!	#NULL!	79	4	0	0	0	1	3	2	2	0	0
61	2	64	2	24.15	2	0	2	50	1	32	0	0	1	34	37	39	40	41	39	65	93	95	79	85	81	8	0	0	0	1	3	2	2	0	0
62	2	26	2	23.51	1	0	1	35	1	17	0	0	0	35	36	40	#NULL!	#NULL!	38	72	81	91	#NULL!	#NULL!	79	4	0	0	0	0	2	0	2	0	0
63	2	59	1	21.48	2	1	1	33	1	15	0	0	0	33	36	39	#NULL!	#NULL!	36	67	88	93	#NULL!	#NULL!	85	5	0	1	0	0	3	3	2	0	0
64	2	38	2	29.71	2	0	1	35	1	15	0	0	0	36	40	42	#NULL!	#NULL!	40	82	115	111	#NULL!	#NULL!	103	7	1	0	1	0	4	3	2	0	0
67	2	33	1	21.26	1	0	2	44	1	30	0	0	0	31	36	38	37	#NULL!	35	73	92	83	82	#NULL!	78	4	0	0	0	0	3	2	2	0	0
68	2	51	2	25.35	1	0	2	45	1	30	0	0	0	35	38	40	42	#NULL!	37	85	111	115	112	#NULL!	109	9	0	0	0	1	3	2	2	0	0
71	2	65	1	19.92	2	0	1	38	1	23	0	0	0	32	33	35	37	#NULL!	35	74	89	93	87	#NULL!	80	5	0	0	0	0	3	1	2	0	0
74	2	68	1	23.61	2	1	2	47	1	33	0	0	0	34	37	40	39	40	38	82	109	94	110	112	102	11	0	1	1	1	6	3	2	0	0
76	2	39	2	24.57	2	0	2	50	1	32	0	0	0	33	38	36	37	38	36	76	97	105	103	107	94	6	0	1	0	0	3	2	2	0	0
77	2	46	1	19.14	2	1	2	52	1	35	0	0	0	30	35	37	37	36	37	78	103	96	89	93	88	7	0	1	0	0	3	3	2	0	0
82	2	51	1	20.39	1	0	3	64	2	48	0	0	1	35	37	36	35	37	34	69	90	98	92	90	77	5	0	1	0	0	3	2	2	0	0
83	2	62	2	28.23	2	0	3	54	1	36	1	0	0	32	36	39	41	41	37	85	115	104	87	82	86	5	0	0	0	0	5	3	3	0	0
84	2	29	1	17.65	1	0	1	35	1	20	0	0	0	34	35	37	#NULL!	#NULL!	37	67	91	91	#NULL!	#NULL!	85	4	0	0	1	0	5	3	2	0	0
86	2	57	1	20.94	2	1	3	49	2	37	0	0	1	33	37	39	38	40	36	75	110	97	102	95	89	9	0	0	0	1	3	2	2	0	0
87	2	50	2	21.05	1	0	1	40	1	25	0	0	0	36	39	38	40	#NULL!	35	76	94	99	95	#NULL!	87	6	0	0	0	0	4	2	2	0	0
93	2	37	1	23.42	1	0	1	33	1	20	0	0	0	35	36	41	#NULL!	#NULL!	38	85	102	109	#NULL!	#NULL!	90	4	0	0	1	0	6	3	2	0	0
95	2	46	1	28.71	2	1	1	30	1	15	0	0	0	36	38	40	#NULL!	#NULL!	36	87	106	93	#NULL!	#NULL!	86	3	0	0	0	0	3	2	2	0	0
96	2	65	1	28.13	2	1	2	49	1	34	0	0	1	34	37	39	42	43	37	79	95	89	96	83	87	11	1	0	0	0	2	0	2	0	0
98	2	28	2	18.12	1	0	1	31	1	16	0	0	0	30	33	36	#NULL!	#NULL!	34	76	90	81	#NULL!	#NULL!	79	5	1	0	0	0	3	2	2	0	0
#NULL!	#NULL!	#NULL!	#NULL!	#NULL!	#NULL!	#NULL!	#NULL!	#NULL!	#NULL!	#NULL!	#NULL!	#NULL!	#NULL!	#NULL!	#NULL!	#NULL!	#NULL!	#NULL!	#NULL!	#NULL!	#NULL!	#NULL!	#NULL!	#NULL!	#NULL!	#NULL!	#NULL!	#NULL!	#NULL!	#NULL!	#NULL!	#NULL!	#NULL!	#NULL!	#NULL!
